# Supplementary material for: Metabolomic Profile of Different Dietary Patterns and Their Association with Frailty Index in Community-Dwelling Older Men and Women
Source: Nutrients. 2022 May 27;14(11):2237. doi: 10.3390/nu14112237 (PMC9182888; doi:10.3390/nu14112237)
Supplement: Supplementary file 1 [file nutrients-14-02237-s001.zip]

Archive with 2 entries (2 files):
- BLSA_metabolomics_diet_FI_Supplemental_tables_figures.pdf
- Table S3&Table S4.xlsx
